# Supplementary material for: Gradient in cytoplasmic pressure in germline cells controls overlying epithelial cell morphogenesis
Source: PLoS Biol. 2020 Nov 30;18(11):e3000940. doi: 10.1371/journal.pbio.3000940 (PMC7703951; doi:10.1371/journal.pbio.3000940)
Supplement: S1 Data — (XLSX) [file pbio.3000940.s001.xlsx]

## Sheet: Fig 1E
Pmad Intensity in WT
S8	ANC	CNC	PNC		ES9	ANC	CNC	PNC		M-LS9	ANC	CNC	PNC		S10	ANC	CNC	PNC
	0.009	0.021	0.023			0.188	0.164	0.08			0.311	0.489	0.167			0.337	0.339	0.264
	0.02	0.023	0.017			0.209	0.166	0.081			0.317	0.49	0.172			0.356	0.495	0.303
	0.03	0.027	0.016			0.239	0.171	0.083			0.323	0.493	0.176			0.39	0.527	0.312
	0.032	0.033	0.016			0.243	0.173	0.084			0.35	0.494	0.18			0.475	0.556	0.404
	0.043	0.035	0.004			0.249	0.173	0.084			0.368	0.507	0.181			0.479	0.578	0.411
	0.048	0.038	0.002			0.284	0.179	0.084			0.382	0.518	0.182			0.517	0.585	0.422
	0.052	0.038	0.003			0.292	0.181	0.085			0.498	0.523	0.188			0.548	0.653	0.46
	0.056	0.045	0.011			0.304	0.183	0.086			0.517	0.529	0.192			0.557	0.739	0.475
	0.058	0.051	0.011			0.33	0.188	0.087			0.537	0.545	0.198			0.565	0.78	0.479
	0.059	0.057	0.021			0.344	0.192	0.092			0.545	0.559	0.202			0.619	0.822	0.483
	0.06	0.058	0.021			0.351	0.199	0.098			0.558	0.58	0.211			0.667	0.868	0.502
	0.061	0.062	0.023			0.375	0.2	0.098			0.625	0.582	0.219			0.695	0.87	0.59
	0.062	0.064	0.026			0.416	0.201	0.099			0.704	0.583	0.247			0.744	0.884	0.671
	0.064	0.064	0.028			0.433	0.202	0.1			0.718	0.584	0.248			0.81	0.886	0.732
	0.068	0.067	0.029			0.443	0.206	0.11			0.787	0.591	0.257			0.834	0.931	0.758
	0.075	0.071				0.446	0.209	0.11				0.594	0.258
	0.076	0.074				0.47	0.209	0.118				0.62	0.263
	0.077	0.077					0.213	0.12				0.628	0.267
	0.077	0.077					0.215	0.124				0.635	0.269
	0.083	0.088					0.22	0.127				0.639	0.27
	0.084	0.089					0.221	0.13				0.647	0.277
	0.089	0.092					0.226	0.135				0.66	0.283
	0.092	0.102					0.227	0.135				0.668	0.288
	0.104	0.106					0.229	0.139				0.689	0.29
	0.106	0.115					0.232	0.14				0.704	0.294
	0.111	0.117					0.234	0.142				0.712	0.295
	0.121	0.121					0.242	0.144				0.751	0.296
	0.138	0.134					0.249	0.148				0.769	0.299
	0.16	0.142					0.25	0.151				0.793	0.301
	0.164	0.146					0.251	0.152				0.803	0.302
	0.166	0.157					0.254	0.156				0.828	0.303
	0.172	0.162					0.259	0.158				0.843	0.311
	0.173						0.261	0.162				0.85	0.319
	0.195						0.267	0.163				0.869	0.323
							0.279	0.166				0.899	0.325
							0.28	0.183				0.906	0.325
							0.285	0.189				0.908	0.325
							0.286	0.19				0.923	0.333
							0.286	0.196				0.934	0.334
							0.287	0.2					0.352
							0.291	0.202					0.357
							0.291	0.203					0.357
							0.295	0.204					0.372
							0.296	0.209					0.397
							0.296	0.212					0.404
							0.297	0.213					0.421
							0.301	0.216					0.426
							0.302	0.218					0.428
							0.303	0.227					0.431
							0.303	0.23					0.441
							0.305	0.247					0.459
							0.306	0.25					0.459
							0.315	0.259					0.474
							0.318	0.265					0.477
							0.321	0.267					0.478
							0.338	0.271					0.478
							0.338	0.281					0.504
							0.344	0.305					0.508
							0.344	0.306					0.523
							0.345	0.307					0.555
							0.347	0.324					0.559
							0.349	0.334					0.572
							0.361	0.337					0.588
							0.385						0.589
							0.386						0.593
							0.388						0.602
							0.393						0.603
							0.394						0.61
							0.416						0.612
							0.422						0.659
							0.449
							0.461
							0.487
							0.497
							0.506
							0.532
							0.591
							0.615

## Sheet: Fig 1G
Apical surface of the StC in WT and TkvA
	WT				TkvA
	Ratio 2/1	Ratio 3/1	Ratio 4/1		Ratio 2/1	Ratio 3/1	Ratio 4/1
	0.75	0.42	0.32		1.15	0.91	0.77
	0.71	0.29	0.26		0.78	0.31	0.2
	0.62	0.92	0.32		0.68	0.31	0.2
	0.72	0.43	0.24		0.72	0.74	0.24
	0.81	0.39	0.25		0.9	0.31	0.35
	0.66	0.57	0.29		1.24	0.5	0.2
	0.6	0.39	0.25		0.49	0.45	0.59
	0.58	0.35	0.3		1.26	0.54	0.31
	0.67	0.5	0.22		1.01	0.79	0.31
	0.71	0.38	0.44		0.53	0.36	0.34
	0.92	0.53	0.19		1.06	0.84	0.35
	0.81	0.39	0.32		0.72	0.79	0.25
	0.72	0.39	0.26		0.82	0.39	0.13
	0.88	0.46	0.3		0.97	0.2	0.23
	0.88	0.73	0.1		0.86	0.33	0.24
	0.93	0.51	0.23		0.84	0.89	0.22
	0.68	0.44	0.31		0.66	0.23	0.21
	0.83	0.63	0.29		0.75	0.27	0.25
	0.98	0.46	0.38		0.76	0.38	0.25
	0.8	0.42	0.34		0.88	0.39	0.34
	0.99	0.59	0.31		1.06	0.35	0.14
	0.75	0.68	0.23		0.97	0.43	0.32
	0.72	0.73	0.22		0.96	0.39	0.16
	0.77	0.83	0.26
			0.3
			0.4
			0.39
			0.28
			0.34

## Sheet: Fig 1I
NC Curvature
A	C	P
47.38	44.76	70.33
53.66	44.24	71.05
54.36	51.91	64.6
50.41	59.11	54.95
44.76	64.95	58.38
43.67	70.58	63.1
47.14	69.04	71.25
43.08	82.31	93.74
50.68	73.68	89.64
54.76	72.44	76.12
68.55	88.85	99.16
66.94	84.36	95.07
78.58	81.47	100.02
81.47
83.94
81.9

## Sheet: Fig 2A
Fluorescente intensity of Ecad, Sqh and pSqh
S8-ES9		Ecad				Sqh				pSqh
		41.56	35.36			74.7	53.25			79.02	91.67
		45.77	36.57			63.91	58.28			67.41	71.13
		42.6	39.81			62.35	63.68			81.58	81.4
		36.81	41.81			61.61	58.65			55.97	76.42
		35.32	33.03			59.76	58.73			56.29	73.77
		57.64	52.06			70.41	82.07			87.85	81.39
		52.52	52.02			91.48	55.72			46.05	65.11
		40.24	41.55			72.28	29.36			56.97	73.25
		43.51	61.49			79.44	51.95			77.21	63.16
		31.24	49.72			91.86	51.58			61.75	56.84
		44.85	42.27			74.92	56.85			83.23	71.58
		61.65	83.04			56.2	67.01			87.9	44.11
		49.64	61.37			59.27	96.38			54.48	55.56
		54.04	32.84			60.71	44.42			85.74	76
		46.26	33.99			52.67	46.68			87.57	89.84
		42.4	83.07			61.24	92.61			69.08	85.36
		31.09	62.94			63.26	63.59			76.97	83.73
		42.12	34.06				98.53
		47.29	43.16				106.71
		34.82	50.12				101.08
			41.43
M-LS9		Ecad				Sqh				pSqh
		50.52	32.64	49.48		100.39	93.94	102.97		58.07	69.14	93.83
		55.22	34.6	53.66		90.28	69.65	96.73		47.75	54.32	94.81
		62.27	37.21	55.74		94.8	63.63	55.86		53.04	49.38	75.56
		46.34	29.5	59.27		64.27	77.6	57.83		68.3	57.58	85.19
		50.35	37.6	47.39		56.46	86.2	42.19		52.15	93.33	77.78
		40.11	26.92	28.17		45.63	66.17	73.56		56.54	78.52	51.85
		43.38	26.05	36.84		44.86	57.23	44.68		64.74	85.93	64.81
		46.98	34.55	39.78		59.46	46.32	41.33		74.45	68.04	67.3
		49.86	45.29	30.03		54.31	63.76	82.07		61.95	66.67	78.52
		44.36	45.18	31.39		52.25	43.14	76.25		56.7	55.56	84.13
		51.06	42.07	37.33		48.55	53.97	69.04		53.35	61.11	76.65
		48.12	35.1	37		50.01	43.31	50.74		65.62	78.19	85.42
		51.61	30.68	39.6		52.68	56.11	69.04		51.77	61.69	92.77
		50.6	47.25	46.15		92.61	51.47	40.76		58.61	67.3	90.97
		41.35	52.15	43.32		66.54	69.18	69.59		60.8	56.09	84.02
			55.28	46.37			72.92	51.29			64.5
			47.39	31.08			57.95	91.5
			46.54	35.77			77.08
			38.19	46.09			57.67
			40.56	48.68			41.31
			38.64				62.38
			38.08				57.67

## Sheet: Fig 2B
NC Pressure
MS9		LS9			S10
A		A	C		A	C	P
67.7		50.6	56.95		451.46	381.31	320.13
107.59		42.85	49.17		92.5	56.1	44.4
135		60.2	58.2		297.77	281.96	251.98
50.45		200	160		145.8	137.4	120.1
108.43		176.18	78.95		403	340.4	251.1
170.43		203.51	184		391.89	304.6	290.7
112.82		117.75	79.15
222.45		185.53	184
110		164.5	77.41
37.04		56.76	29

## Sheet: Fig 2C
NC Pressure
	A	C	P
	451.46	381.31	320.13
	92.5	56.1	44.4
	297.77	281.96	251.98
	145.8	137.4	120.1
	403	340.4	251.1
	391.89	304.6	290.7
	117	78	101
	207	152	136
	183	121	105
	186	161	142
	294	195	44
		139	98
	106	105	102

## Sheet: Fig 2D
NC Pressure
	NCA	NCA+Y-27632		NCP	NCP+Y-27632
	82	28		24	13
	46	39		34	28
	131	16		58	13
	42	8		35	11
	210	202		109	116
	83	21		20	5
	258	246		92	78
	277	153		195	75
	74	57		61	84
	237	103		146	61
	243	185		193	133
	207	51		204	45
	148	133		136	130

## Sheet: Fig 2F
NC curvature
ES9	A	Ca	Cp	P		MS9	A	Ca	Cp	P		LS9	A	Ca	Cp	P		S10	A	Ca	Cp	P
	25.82	38.735	54.69	94.74			33.21	42.675	45.055	96.13			28.32	42.57	75.91	125.815			30.79	46.7	71.61	102.055
	22.67	37.62	28.925	81.63			34.63	44.495	47.855	96.64			30.455	47.05	83.72	143.395			32.865	47.395	105.515	112.95
	17.8	42.295	31.695	89.685			35.025	45.055	50.075	99.63			33.21	58.925	91.655	145.99				63.655	121.255	123.85
	18.645	31.495	32.96	97.14			36.845	45.145	50.65	102.095			40.65	67.805	108.8	149.795				71.955	131.285	184.36
	20.265	34.425	34.49	93.6			37.91	48.785	55.005	107.155			42.57	76	119.325	161						192.77
	21.15	35.89	37.84	75.365			39.155	49.095	55.05	122.74			42.57	82.125	120.88	183.96
	22.685	36.135	42.725	81.415			35.995	51.895	55.31	138.5						197.535
	24.9	36.375	50.295	81.785				67.12	64.685	138.65
	27.035	42.88	53.465	82.325				71.25	66.075	142.63
	27.655	43.795	54.2	86.18				75.2	66.42	142.94
	21.88	45.68	73.24	91.795					69.88	143.845
	18.605	35.28	77.005	96					70.85
	19.625	36.73	85.94	100.83					73.555
	23.315	41.175	91.36	104.49					75.5
	25.62	38.01	104.1	104.98					76.13
	22.66	35.055	82.115	96.12
	22.055	40.235	41.8075	94.74
	24.245	38.1775	46.51	88.185
	20.235	39.9575	51.88	85.6575
	18.2225	36.895	53.8325	93.4125
	19.455	32.96	63.72	95.37
	20.7075	35.1575	75.1225	84.4825
	21.9175	36.0125		82.055
	23.7925	36.255		84.2525
	25.9675	39.6275		88.9875
	27.345	43.3375		93.8975
	24.7675	44.7375
	20.2425	40.48
	19.115	36.005

## Sheet: Fig 2H
Orientation of NC curvature
		S5-S6	S7	S8	ES9	LS9-S10
	concave	18	34	13	4	11
	flat	45	34	17	18	34
	convex	29	21	40	81	58

## Sheet: Fig 3D
NC Pressure in WT and dic
	WT	A	C	P			dic	A	C	P
		451.46	381.31	320.13				32.2581	14.642	62.0828
		92.5	56.1	44.4				60.95	76.2	83.81
		297.77	281.96	251.98				29.6527	83.81	36.7956
		145.8	137.4	120.1				29.6209	27.3184	31.7605
		403	340.4	251.1					24.631
		391.89	304.6	290.7
		117	78	101
		207	152	136
		183	121	105
		186	161	142
		294	195	44
			139	98
		106	105	102

[truncated: 37 more sheets: Fig 3E, Fig 3F, Fig 3K, Fig 3L, Fig 4M, Fig 4N, Fig 5D, FIg 5E, Fig 5F, Fig 6G, Fig 6J, Fig 6K, Fig S2A, Fig S2B, Fig S2D, Fig S2F, Fig S2G, Fig S2H, Fig S3B, Fig S3C …]
